# Supplementary material for: Identification and expression of functionally conserved circadian clock genes in lichen-forming fungi
Source: Sci Rep. 2022 Sep 23;12:15884. doi: 10.1038/s41598-022-19646-y (PMC9508176; doi:10.1038/s41598-022-19646-y)
Supplement: Supplementary file 2 — Supplementary Information 2. [file 41598_2022_19646_MOESM2_ESM.xlsx]

## Sheet: Sheet1
Species	Taxonomy	Data Repository1	Genome accession2	FRQ	WC-1	WC-2	FRH
Rhizopus delemar RA 99-880	Mucoromycota, Mucoromycetes	NCBI/GenBank	SAMN02953598		EIE91627	KAG1474424	EIE76283
Claroideoglomus candidum	Mucoromycota, Glomeromycetes	NCBI/GenBank	SAMEA8911304		CAG8466330	CAG8550563	CAG8462159
Rhizophagus irregularis	Mucoromycota, Glomeromycetes	NCBI/GenBank	SAMN02744054	XP_025181485	XP_025178457	PKC58602	XP_025185727
Leucosporidium creatinivorum	Basidiomycota, Microbotryomycetes	NCBI/GenBank	SAMN05421907	ORY89832	ORY47087	ORY59410	ORY47189
Microbotryum saponariae	Basidiomycota, Microbotryomycetes	NCBI/GenBank	SAMEA4505384	SCZ89526	SCZ98723	SCZ97435	SCZ95074
Rhodotorula diobovata	Basidiomycota, Microbotryomycetes	NCBI/GenBank	SAMN09284860	TNY23364	TNY22708	TNY23674	TNY23848
Rhodotorula toruloides NP11	Basidiomycota, Microbotryomycetes	NCBI/GenBank	SAMD00173300	GEM09286	XP_016273590	XP_016276236	XP_016272978.
Sporidiobolus salmonicolor	Basidiomycota, Microbotryomycetes	NCBI/GenBank	SAMEA3271082		CEQ40804	CEQ39859	CEQ40954
Fusarium culmorum	Ascomycota, Sordariomycetes	NCBI/GenBank	SAMN15354315	QPC61979	PTD10545	PTD13082	PTD13104
Fusarium graminearum PH-1	Ascomycota, Sordariomycetes	NCBI/GenBank	SAMN02585717	EYB33089	PCD29705	CAF3448308	XP_011317481
Neurospora crassa	Ascomycota, Sordariomycetes	NCBI/GenBank	SAMN02953583	XP_011395125	XP_011395151	XP_963819	XP_956298
Neurospora tetrasperma FGSC 2508	Ascomycota, Sordariomycetes	NCBI/GenBank	SAMN02769628	XP_009853496	XP_009853415	XP_009855773	XP_009852471
Sordaria fimicola	Ascomycota, Sordariomycetes	NCBI/GenBank	SAMN10589675	Q09033	QCC88988
Sordaria macrospora	Ascomycota, Sordariomycetes	NCBI/GenBank	SAMN07270951	KAA8635080	KAA8636184	XP_003351643	XP_003346637
Verticillium dahliae VdLs.17	Ascomycota, Sordariomycetes	NCBI/GenBank	SAMN02953716	XP_009648035	XP_009656645	RBQ64597	XP_009654954
Lachnellula hyalina	Ascomycota, Leotiomycetes	NCBI/GenBank	SAMN08668878	XP_031003325	XP_031009679	XP_031008752	XP_031009325
Marssonina brunnea f. sp. 'multigermtubi' S1	Ascomycota, Leotiomycetes	NCBI/GenBank	SAMN02981355	XP_007294683	XP_007297288	XP_007291750	XP_007295928
Alectoria fallacina	Ascomycota, Lecanoromycetes	NCBI/GenBank	SAMEA8235474	CAF9935131	CAF9912452	CAF9918556	CAF9941478
Bacidia gigantensis	Ascomycota, Lecanoromycetes	NCBI/GenBank	SAMN20307476	XP_044668446	KAG8529212	XP_044673106	XP_044667242
Cladonia grayi	Ascomycota, Lecanoromycetes	JGI	Cgr/DA2myc/ss v2.0	CLAGR_009051-RA	CLAGR_000166-RA	CLAGR_010309-RA	CLAGR_004880-RA
Cladonia macilenta	Ascomycota, Lecanoromycetes	NCBI/GenBank (Gene set: Calchera et al. 2019)	SAMN02981551	CMAC_00184	CMAC_00038	CMAC_07174	CMAC_08187
Cladonia metacorallifera	Ascomycota, Lecanoromycetes	NCBI/GenBank (Gene set: Calchera et al. 2019)	SAMN02981562	CMET_00604	QIQ49261	QIQ49262	CMET_01883
Cladonia uncialis	Ascomycota, Lecanoromycetes	NCBI/GenBank (Gene set: Calchera et al. 2019)	SAMN05900997	CUNC_09246	CUNC_08074	CUNC_05962	CUNC_07858
Evernia prunastri	Ascomycota, Lecanoromycetes	NCBI/GenBank (Gene set: Calchera et al. 2019)	SAMN07318404	EPRU-FC_10150	EPRU-FC_10291	EPRU-FC_06293	EPRU-FC_09712
Gyalolechia flavorubescens	Ascomycota, Lecanoromycetes	NCBI/GenBank (Gene set: Calchera et al. 2019)	SAMN02981550	GFLA_00118	GFLA_00142	GFLA_05574	GFLA_07622
Heterodermia speciosa	Ascomycota, Lecanoromycetes	NCBI/GenBank	SAMEA8235475	CAF9923454	CAF9923358	CAF9935701	CAF9920810
Imshaugia aleurites	Ascomycota, Lecanoromycetes	NCBI/GenBank	SAMEA8235476	CAF9924637	CAF9924663	CAF9918972	CAF9914283
Letharia columbiana	Ascomycota, Lecanoromycetes	NCBI/GenBank	SAMN14934069	XP_037164975	XP_037164997	XP_037164273	XP_037167479
Letharia lupina	Ascomycota, Lecanoromycetes	NCBI/GenBank	SAMN14933604	XP_037148651	XP_037148674	XP_037155026	XP_037153100
Lobaria pulmonaria	Ascomycota, Lecanoromycetes	JGI	1006353	CE62743_122703	CE224594_15750	gw1.8.137.1	gm1.6179_g
Physcia stellaris	Ascomycota, Lecanoromycetes	NCBI/GenBank	SAMN14255382	KAG7006130	KAG7006161	KAG6999704	KAG7004592
Pseudevernia furfuracea	Ascomycota, Lecanoromycetes	NCBI/GenBank (Gene set: Calchera et al. 2019)	SAMN07325839	PFUR-FC_02758	PFUR-FC_02735	PFUR-FC_03180	PFUR-FC_06139
Ramalina peruviana	Ascomycota, Lecanoromycetes	NCBI/GenBank (Gene set: Calchera et al. 2019)	SAMN06176960	RPER_01437	RPER_01503	RPER_05214	RPER_05252
Umbilicaria deusta	Ascomycota, Lecanoromycetes	NCBI/GenBank	SAMN27294874/SAMN26992774	FUN_001412	FUN_001373	FUN_000318	FUN_005949
Umbilicaria freyi	Ascomycota, Lecanoromycetes	NCBI/GenBank	SAMN27294873/SAMN26992773		FUN_005505	FUN_002610	FUN_001419
Umbilicaria grisea	Ascomycota, Lecanoromycetes	NCBI/GenBank	SAMN27294880/SAMN26992780		FUN_004387	FUN_003674	FUN_006948
Umbilicaria hispanica	Ascomycota, Lecanoromycetes	NCBI/GenBank	SAMN27294875/SAMN26992775	FUN_008143	FUN_008105	FUN_002440	FUN_007276
Umbilicaria subpolyphylla	Ascomycota, Lecanoromycetes	NCBI/GenBank	SAMN27294879/SAMN26992779	FUN_002937	FUN_002902	FUN_005749	FUN_006964
Umbilicaria muhlenbergii	Ascomycota, Lecanoromycetes	NCBI/GenBank (Gene set: Calchera et al. 2019)	SAMN02650300	UMUE_05097	UMUE_05133	UMUE_03401	UMUE_08503
Umbilicaria phaea	Ascomycota, Lecanoromycetes	NCBI/GenBank	SAMN27294876/SAMN26992776		FUN_001513	FUN_003678	FUN_005555
Umbilicaria pustulata	Ascomycota, Lecanoromycetes	NCBI/GenBank	SAMEA3646771	SLM37164	SLM36539	KAA6415881	KAA6410326
Umbilicaria spodochroa	Ascomycota, Lecanoromycetes	NCBI/GenBank	SAMN27294878/SAMN26992778		FUN_005299	FUN_007924	FUN_005915
Usnea florida	Ascomycota, Lecanoromycetes	JGI	1051215	fgenesh1_pg.36_#_54	fgenesh1_pm.36_#_37	fgenesh1_pm.1_#_137	e_gw1.11.342.1
Xanthoria parietina	Ascomycota, Lecanoromycetes	JGI	16820	CE1159792_35215	e_gw1.4.650.1	fgenesh1_pg.9_#_275	fgenesh1_kg.18_#_216_#_Locus5764v2rpkm18.47
Aspergillus chevalieri	Ascomycota, Eurotiomycetes	NCBI/GenBank	SAMD00269937		XP_043140195	XP_043131434	XP_043133681
Aspergillus fumigatus	Ascomycota, Eurotiomycetes	NCBI/GenBank	SAMN00115746		XP_755026	KAF4262605	XP_752110
Aspergillus nidulans FGSC A4	Ascomycota, Eurotiomycetes	NCBI/GenBank	SAMN02953587		XP_661040	XP_661211	XP_662016
Capronia coronata	Ascomycota, Eurotiomycetes	NCBI/GenBank	SAMN00974099	XP_007722116	XP_007719808	XP_007726166	XP_007725350
Dermatocarpon miniatum	Ascomycota, Eurotiomycetes	NCBI/GenBank	SAMN27294881/SAMN26992781	FUN_007653	FUN_007992	FUN_003450	FUN_002544
Endocarpon pusillum Z07020	Ascomycota, Eurotiomycetes	NCBI/GenBank	SAMN02981524	XP_007801035	XP_007805490	XP_007803446	XP_007786499
Penicillium digitatum Pd1	Ascomycota, Eurotiomycetes	NCBI/GenBank	SAMN02981416		XP_014538887	XP_014532087	XP_014537898
Penicillium rubens	Ascomycota, Eurotiomycetes	NCBI/GenBank	SAMEA2272345		XP_002563361	XP_002564298	XP_002565740
Penicillium sp. 'occitanis'	Ascomycota, Eurotiomycetes	NCBI/GenBank	SAMN06461484	PCH01297	PCG92234	PCH02347	PCG90119
Alternaria alternata	Ascomycota, Dothideomycetes	NCBI/GenBank	SAMN02745592	XP_018380517	QBZ93284		XP_018383607
Leptosphaeria maculans JN3	Ascomycota, Dothideomycetes	NCBI/GenBank	PRJNA171003	XP_003845311	XP_003841512	XP_003841210	XP_003835430
Viridothelium virens	Ascomycota, Dothideomycetes	NCBI/GenBank	SAMN10866075	KAF2230213	KAF2237429	KAF2233828	KAF2235141
Sclerophora sanguinea	Ascomycota, Coniocybomycetes	JGI	1052667	fgenesh1_kg.1_#_1588_#_TRINITY_DN8518_c0_g1_i1	MIX975_2573_22	e_gw1.5.917.1	estExt_fgenesh1_pm.C_70354
