# Supplementary material for: Identification and expression of functionally conserved circadian clock genes in lichen-forming fungi
Source: Sci Rep. 2022 Sep 23;12:15884. doi: 10.1038/s41598-022-19646-y (PMC9508176; doi:10.1038/s41598-022-19646-y)
Supplement: Supplementary file 3 — Supplementary Information 3. [file 41598_2022_19646_MOESM3_ESM.xlsx]

## Sheet: Sheet1
Experiment	Primer	Species	Sequence (5’-3’)
Fig. 2	Upus_Actin_6A-FWD	Umbilicaria pustulata	GCAAGAAAAACCGCTGGAGG
Fig. 2	Upus_Actin_6A-REV	Umbilicaria pustulata	AAGGCTGCTAGAACACCGTT
Fig. 2	Upus_FRQ-FWD	Umbilicaria pustulata	GTGACAGTAGTGGCAGAGGG
Fig. 2	Upus_FRQ-REV	Umbilicaria pustulata	GCCCGACTAGTCTTGGCTTT
Fig. 2	Upus_WC1-FWD	Umbilicaria pustulata	CTGTGGCTTGAGATGGGCT
Fig. 2	Upus_WC1-REV	Umbilicaria pustulata	GTGCAGCCGTTGATCATCAT
Fig. 2	Dmin_Actin_6A-FWD	Dermatocarpon miniatum	TTTCCTCTCCGCGATGTTCC
Fig. 2	Dmin_Actin_6A-REV	Dermatocarpon miniatum	ATTCGACCCCTCATGCTTGC
Fig. 2	Dmin_FRQ-FWD	Dermatocarpon miniatum	TGAGTACCGATCCGTCCTCC
Fig. 2	Dmin_FRQ-REV	Dermatocarpon miniatum	GATTATACTGTTGGCGGCGC
Fig. 2	Dmin_WC1-FWD	Dermatocarpon miniatum	TGTTGTCGTCGGAAGCCAG
Fig. 2	Dmin_WC1-REV	Dermatocarpon miniatum	ATTCGACTGGACAAACTCCG
Fig. S4	FRG_FOR_JO2	Platismatia glauca, U. polyrhyza, U. polyphylla A/C, U. ruebeliana, U. spodochroa, U. nylanderiana, Pseudevernia furfuracea, U. deusta, U. hispanica, U. crustulosa	GATMAMGATCCGCCKTTCTAYC
Fig. S4	FRG_REV_JO3	Platismatia glauca, U. polyrhyza, U. polyphylla A/C, U. ruebeliana, U. brigantium, U. spodochroa, U. nylanderiana, Pseudevernia furfuracea, U. deusta, U. hispanica, U. crustulosa	GCTGATTGMRACACTKCCTGCKGCTG
	FRG_FOR_JO1	U. brigantium	CAGAKAGATGGTTYRASRAC
	FRG_FOR_JO3	U. brigantium	GARAGCAATAGYGARGACTWTCG
	FRG_REV_JO2	U. brigantium	CTGACATGGAMGCATASGCRGARTC
