# Supplementary material for: Identification and expression of functionally conserved circadian clock genes in lichen-forming fungi
Source: Sci Rep. 2022 Sep 23;12:15884. doi: 10.1038/s41598-022-19646-y (PMC9508176; doi:10.1038/s41598-022-19646-y)
Supplement: Supplementary file 4 — Supplementary Information 4. [file 41598_2022_19646_MOESM4_ESM.xlsx]

## Sheet: Sheet1
Dermatocarpon miniatum
Analysis of Variance Table
Response: transcript_abundance
	Df	Sum Sq	Mean Sq	F value	Pr(>F)
Gene	1	11.909	11.9091	7.3586	0.010945	*
Treatment	1	10.229	10.2292	6.3206	0.017532	*
Gene:Treatment	1	13.682	13.6819	8.454	0.006791	**
Residuals	30	48.552	1.6184
---
Signif. Codes: 0 ‘***’ 0.001 ‘** ’ 0.01 ‘ *’ 0.05 ‘ .’ 0.1 ‘ ’ 1
EMMeans
contrast	Gene	estimate	SE	df	t.ratio	p.value
Dark – Light_20m	FRQ	-2.81	0.734	30	-3.832	0.0012
Dark - Light_20m	WC-1	-0.16	0.542	30	-0.295	0.9471
P value adjustment: sidak method for 2 tests
---------------------------
Umbilicaria pustulata
Analysis of Variance Table
Response: transcript_abundance
	Df	Sum Sq	Mean Sq	F value	Pr(>F)
Gene	1	29.605	29.6049	10.6738	0.002957	**
Treatment	1	9.264	9.2636	3.3399	0.078691	.
Gene:Treatment	1	16.718	16.7179	6.0275	0.020812	*
Residuals	27	74.888	2.7736
---
Signif. codes: 0 ‘***’ 0.001 ‘**’ 0.01 ‘*’ 0.05 ‘.’ 0.1 ‘ ’ 1
EMMeans
contrast	Gene	estimate	SE	df	t.ratio	p.value
Dark - Light_20m	FRQ	-3.41	1.12	27	-3.052	0.0101
Dark - Light_20m	WC-1	-0.16	0.71	27	-0.225	0.9688
P value adjustment: sidak method for 2 tests
